# Supplementary material for: CRISPECTOR provides accurate estimation of genome editing translocation and off-target activity from comparative NGS data
Source: Nat Commun. 2021 May 24;12:3042. doi: 10.1038/s41467-021-22417-4 (PMC8144550; doi:10.1038/s41467-021-22417-4)
Supplement: Supplementary file 3 — Supplementary Data 1 [file 41467_2021_22417_MOESM3_ESM.xlsx]

## Sheet: Sheet1
experiment	site	CRISPECTOR	CRISPResso2	ampliCan	real edit (validated)	CRISPECTOR_relative_error (%)	CRISPResso2_relative_error (%)	ampliCan_relative_error (%)	Why other tools failed? (possiable cause)	CRISPECTOR_FP	CRISPECTOR_FN	CRISPResso2_FP	CRISPResso2_FN	ampliCan_FP	ampliCan_FN
RAG1_XT_2p_1_2.5_EE_4uM_HEK293	RAG1_17	0.1728	0.0958757	0.26468	0.1728	0	44.5164	53.1713	Noise at the cut-site				1
RAG1_sg_1_2.5_no_EE_4uM_HEK293	RAG1_58	0.1321	0	1.28452	0.1321	0	100	872.386	Missed long indels				1
RAG1_sg_1_2.5_no_EE_4uM_CD34Plus	RAG1_37	0	0.136601	0.316756	0	-	-	-	Noise at the cut-site			1		1
RAG1_sg_1_2.5_no_EE_4uM_CD34Plus	RAG1_6	0.1107	0.0714674	0.041378	0.1107	0	35.4405	62.6215	Missed alternative cut-site				1		1
RAG1_HiFi_sg_1_2.5_no_EE_4uM_CD34Plus	RAG1_37	0	0.200064	0.202634	0.0322	100	521.318	529.299	Noise at the cut-site			1		1
RAG1_XT_2p_HEKCas9	RAG1_43	0.1396	0.0530007	0.0865878	0.1396	0	62.0339	37.9743	Missed long indels				1		1
RAG1_XT_2p_HEKCas9	RAG1_51	0.113	0.0677644	0.069979	0.1135	0.440529	40.2957	38.3445	Noise at the cut-site				1		1
RAG1_XT_2p_HEKCas9	RAG1_54	0.0769	0.124762	0.0209241	0.0769	0	62.2392	72.7904	Noise at the cut-site			1
RAG1_XT_2p_HEKCas9	RAG1_56	0.1306	0.0867601	0.0975713	0.1306	0	33.568	25.29	Missed long indels				1		1
RAG1_XT_2p_HEKCas9	RAG1_61	0.1471	0.0873129	0.0260488	0.1387	6.05624	37.0491	81.2193	Missed alternative cut-site				1		1
RAG1_XT_2p_HEKCas9	RAG1_63	0.0766	0.205983	0.0922041	0.205983	62.8125	0	55.2371	Noise at the cut-site		1
RAG1_XT_2p_HEKCas9	RAG1_84	0.1675	0.0498531	0.091348	0.1675	0	70.237	45.4639	Missed alternative cut-site				1		1
RAG2_XT_2p_HEKCas9	RAG2_48	0.0959	0.129328	0.0708077	0.095	0.947368	36.1346	25.4655	Noise at the cut-site			1
AR_HEKCas9HiFi	AR_iGS_2	0.1952	0	0	0.1952	0	100	100	Missed long indels				1		1
AR_HEKCas9HiFi	AR_iGS_3	0.4881	0.0170352	0.027115	0.4881	0	96.5099	94.4448	Missed long indels				1		1
HPRT38087_HEKCas9HiFi	HPRT38087_iGS_5	0.3591	0.0655606	0.0954085	0.3591	0	81.7431	73.4312	Missed alternative cut-site				1		1
EMX1_IVT_1_1.2_EE_4uM_CD34Plus	EMX1_3	0.1552	0.0265205	0.073046	0.12	29.3333	77.8996	39.1283	Noise at the cut-site				1		1
EMX1_crRNA_2p_1_1.2_EE_4uM_CD34Plus	EMX1_5	0.0539	0.104651	0.0689845	0.0673	19.9108	55.4987	2.50304	Noise at the cut-site			1
EMX1_sg_1_1.2_EE_4uM_CD34Plus	EMX1_10	0.1458	0.085465	0.0250721	0.1458	0	41.382	82.8038	Noise at the cut-site				1		1
