# Supplementary material for: CRISPECTOR provides accurate estimation of genome editing translocation and off-target activity from comparative NGS data
Source: Nat Commun. 2021 May 24;12:3042. doi: 10.1038/s41467-021-22417-4 (PMC8144550; doi:10.1038/s41467-021-22417-4)
Supplement: Supplementary file 4 — Supplementary Data 2 [file 41467_2021_22417_MOESM4_ESM.zip]

Archive with 98 entries (78 files):
- aligned_and_filtered_reads_for_expert_validated_dataset/
- aligned_and_filtered_reads_for_expert_validated_dataset/EMX1_crRNA_2p_1_1.2_EE_4uM_CD34Plus_EMX1_5/
- aligned_and_filtered_reads_for_expert_validated_dataset/RAG1_sg_1_2.5_no_EE_4uM_HEK293_RAG1_58/
- aligned_and_filtered_reads_for_expert_validated_dataset/RAG1_XT_2p_HEKCas9_RAG1_84/
- aligned_and_filtered_reads_for_expert_validated_dataset/RAG1_XT_2p_1_2.5_EE_4uM_HEK293_RAG1_17/
- aligned_and_filtered_reads_for_expert_validated_dataset/.DS_Store
- __MACOSX/aligned_and_filtered_reads_for_expert_validated_dataset/._.DS_Store
- aligned_and_filtered_reads_for_expert_validated_dataset/EMX1_IVT_1_1.2_EE_4uM_CD34Plus_EMX1_3/
- aligned_and_filtered_reads_for_expert_validated_dataset/RAG2_XT_2p_HEKCas9_RAG2_48/
- aligned_and_filtered_reads_for_expert_validated_dataset/AR_HEKCas9HiFi_AR_iGS_3/
- aligned_and_filtered_reads_for_expert_validated_dataset/RAG1_XT_2p_HEKCas9_RAG1_63/
- aligned_and_filtered_reads_for_expert_validated_dataset/AR_HEKCas9HiFi_AR_iGS_2/
- aligned_and_filtered_reads_for_expert_validated_dataset/RAG1_sg_1_2.5_no_EE_4uM_CD34Plus_RAG1_37/
- aligned_and_filtered_reads_for_expert_validated_dataset/RAG1_XT_2p_HEKCas9_RAG1_54/
- aligned_and_filtered_reads_for_expert_validated_dataset/RAG1_XT_2p_HEKCas9_RAG1_43/
- aligned_and_filtered_reads_for_expert_validated_dataset/HPRT38087_HEKCas9HiFi_HPRT38087_iGS_5/
- aligned_and_filtered_reads_for_expert_validated_dataset/RAG1_HiFi_sg_1_2.5_no_EE_4uM_CD34Plus_RAG1_37/
- aligned_and_filtered_reads_for_expert_validated_dataset/EMX1_sg_1_1.2_EE_4uM_CD34Plus_EMX1_10/
- aligned_and_filtered_reads_for_expert_validated_dataset/RAG1_XT_2p_HEKCas9_RAG1_56/
- aligned_and_filtered_reads_for_expert_validated_dataset/RAG1_XT_2p_HEKCas9_RAG1_51/
- aligned_and_filtered_reads_for_expert_validated_dataset/RAG1_sg_1_2.5_no_EE_4uM_CD34Plus_RAG1_6/
- aligned_and_filtered_reads_for_expert_validated_dataset/RAG1_XT_2p_HEKCas9_RAG1_61/
- aligned_and_filtered_reads_for_expert_validated_dataset/EMX1_crRNA_2p_1_1.2_EE_4uM_CD34Plus_EMX1_5/treatment_filtered_reads.fa.gz
- aligned_and_filtered_reads_for_expert_validated_dataset/EMX1_crRNA_2p_1_1.2_EE_4uM_CD34Plus_EMX1_5/mock_filtered_reads.fa.gz
- aligned_and_filtered_reads_for_expert_validated_dataset/EMX1_crRNA_2p_1_1.2_EE_4uM_CD34Plus_EMX1_5/mock_aligned_reads.csv.gz
- aligned_and_filtered_reads_for_expert_validated_dataset/EMX1_crRNA_2p_1_1.2_EE_4uM_CD34Plus_EMX1_5/treatment_aligned_reads.csv.gz
- aligned_and_filtered_reads_for_expert_validated_dataset/RAG1_sg_1_2.5_no_EE_4uM_HEK293_RAG1_58/treatment_filtered_reads.fa.gz
- aligned_and_filtered_reads_for_expert_validated_dataset/RAG1_sg_1_2.5_no_EE_4uM_HEK293_RAG1_58/mock_filtered_reads.fa.gz
- aligned_and_filtered_reads_for_expert_validated_dataset/RAG1_sg_1_2.5_no_EE_4uM_HEK293_RAG1_58/mock_aligned_reads.csv.gz
- aligned_and_filtered_reads_for_expert_validated_dataset/RAG1_sg_1_2.5_no_EE_4uM_HEK293_RAG1_58/treatment_aligned_reads.csv.gz
- aligned_and_filtered_reads_for_expert_validated_dataset/RAG1_XT_2p_HEKCas9_RAG1_84/treatment_filtered_reads.fa.gz
- aligned_and_filtered_reads_for_expert_validated_dataset/RAG1_XT_2p_HEKCas9_RAG1_84/mock_filtered_reads.fa.gz
- aligned_and_filtered_reads_for_expert_validated_dataset/RAG1_XT_2p_HEKCas9_RAG1_84/mock_aligned_reads.csv.gz
- aligned_and_filtered_reads_for_expert_validated_dataset/RAG1_XT_2p_HEKCas9_RAG1_84/treatment_aligned_reads.csv.gz
- aligned_and_filtered_reads_for_expert_validated_dataset/RAG1_XT_2p_1_2.5_EE_4uM_HEK293_RAG1_17/treatment_filtered_reads.fa.gz
- aligned_and_filtered_reads_for_expert_validated_dataset/RAG1_XT_2p_1_2.5_EE_4uM_HEK293_RAG1_17/mock_filtered_reads.fa.gz
- aligned_and_filtered_reads_for_expert_validated_dataset/RAG1_XT_2p_1_2.5_EE_4uM_HEK293_RAG1_17/mock_aligned_reads.csv.gz
- aligned_and_filtered_reads_for_expert_validated_dataset/RAG1_XT_2p_1_2.5_EE_4uM_HEK293_RAG1_17/treatment_aligned_reads.csv.gz
- aligned_and_filtered_reads_for_expert_validated_dataset/EMX1_IVT_1_1.2_EE_4uM_CD34Plus_EMX1_3/treatment_filtered_reads.fa.gz
- aligned_and_filtered_reads_for_expert_validated_dataset/EMX1_IVT_1_1.2_EE_4uM_CD34Plus_EMX1_3/mock_filtered_reads.fa.gz
- aligned_and_filtered_reads_for_expert_validated_dataset/EMX1_IVT_1_1.2_EE_4uM_CD34Plus_EMX1_3/mock_aligned_reads.csv.gz
- aligned_and_filtered_reads_for_expert_validated_dataset/EMX1_IVT_1_1.2_EE_4uM_CD34Plus_EMX1_3/treatment_aligned_reads.csv.gz
- aligned_and_filtered_reads_for_expert_validated_dataset/RAG2_XT_2p_HEKCas9_RAG2_48/treatment_filtered_reads.fa.gz
- aligned_and_filtered_reads_for_expert_validated_dataset/RAG2_XT_2p_HEKCas9_RAG2_48/mock_filtered_reads.fa.gz
- aligned_and_filtered_reads_for_expert_validated_dataset/RAG2_XT_2p_HEKCas9_RAG2_48/mock_aligned_reads.csv.gz
- aligned_and_filtered_reads_for_expert_validated_dataset/RAG2_XT_2p_HEKCas9_RAG2_48/treatment_aligned_reads.csv.gz
- aligned_and_filtered_reads_for_expert_validated_dataset/AR_HEKCas9HiFi_AR_iGS_3/treatment_filtered_reads.fa.gz
- aligned_and_filtered_reads_for_expert_validated_dataset/AR_HEKCas9HiFi_AR_iGS_3/mock_filtered_reads.fa.gz
- aligned_and_filtered_reads_for_expert_validated_dataset/AR_HEKCas9HiFi_AR_iGS_3/mock_aligned_reads.csv.gz
- aligned_and_filtered_reads_for_expert_validated_dataset/AR_HEKCas9HiFi_AR_iGS_3/treatment_aligned_reads.csv.gz
- aligned_and_filtered_reads_for_expert_validated_dataset/RAG1_XT_2p_HEKCas9_RAG1_63/treatment_filtered_reads.fa.gz
- aligned_and_filtered_reads_for_expert_validated_dataset/RAG1_XT_2p_HEKCas9_RAG1_63/mock_filtered_reads.fa.gz
- aligned_and_filtered_reads_for_expert_validated_dataset/RAG1_XT_2p_HEKCas9_RAG1_63/mock_aligned_reads.csv.gz
- aligned_and_filtered_reads_for_expert_validated_dataset/RAG1_XT_2p_HEKCas9_RAG1_63/treatment_aligned_reads.csv.gz
- aligned_and_filtered_reads_for_expert_validated_dataset/AR_HEKCas9HiFi_AR_iGS_2/treatment_filtered_reads.fa.gz
- aligned_and_filtered_reads_for_expert_validated_dataset/AR_HEKCas9HiFi_AR_iGS_2/mock_filtered_reads.fa.gz
- aligned_and_filtered_reads_for_expert_validated_dataset/AR_HEKCas9HiFi_AR_iGS_2/mock_aligned_reads.csv.gz
- aligned_and_filtered_reads_for_expert_validated_dataset/AR_HEKCas9HiFi_AR_iGS_2/treatment_aligned_reads.csv.gz
- aligned_and_filtered_reads_for_expert_validated_dataset/RAG1_sg_1_2.5_no_EE_4uM_CD34Plus_RAG1_37/treatment_filtered_reads.fa.gz
- aligned_and_filtered_reads_for_expert_validated_dataset/RAG1_sg_1_2.5_no_EE_4uM_CD34Plus_RAG1_37/mock_filtered_reads.fa.gz
- aligned_and_filtered_reads_for_expert_validated_dataset/RAG1_sg_1_2.5_no_EE_4uM_CD34Plus_RAG1_37/mock_aligned_reads.csv.gz
- aligned_and_filtered_reads_for_expert_validated_dataset/RAG1_sg_1_2.5_no_EE_4uM_CD34Plus_RAG1_37/treatment_aligned_reads.csv.gz
- aligned_and_filtered_reads_for_expert_validated_dataset/RAG1_XT_2p_HEKCas9_RAG1_54/treatment_filtered_reads.fa.gz
- aligned_and_filtered_reads_for_expert_validated_dataset/RAG1_XT_2p_HEKCas9_RAG1_54/mock_filtered_reads.fa.gz
- aligned_and_filtered_reads_for_expert_validated_dataset/RAG1_XT_2p_HEKCas9_RAG1_54/mock_aligned_reads.csv.gz
- aligned_and_filtered_reads_for_expert_validated_dataset/RAG1_XT_2p_HEKCas9_RAG1_54/treatment_aligned_reads.csv.gz
- aligned_and_filtered_reads_for_expert_validated_dataset/RAG1_XT_2p_HEKCas9_RAG1_43/treatment_filtered_reads.fa.gz
- aligned_and_filtered_reads_for_expert_validated_dataset/RAG1_XT_2p_HEKCas9_RAG1_43/mock_filtered_reads.fa.gz
- aligned_and_filtered_reads_for_expert_validated_dataset/RAG1_XT_2p_HEKCas9_RAG1_43/mock_aligned_reads.csv.gz
- aligned_and_filtered_reads_for_expert_validated_dataset/RAG1_XT_2p_HEKCas9_RAG1_43/treatment_aligned_reads.csv.gz
- aligned_and_filtered_reads_for_expert_validated_dataset/HPRT38087_HEKCas9HiFi_HPRT38087_iGS_5/treatment_filtered_reads.fa.gz
- aligned_and_filtered_reads_for_expert_validated_dataset/HPRT38087_HEKCas9HiFi_HPRT38087_iGS_5/mock_filtered_reads.fa.gz
- aligned_and_filtered_reads_for_expert_validated_dataset/HPRT38087_HEKCas9HiFi_HPRT38087_iGS_5/mock_aligned_reads.csv.gz
- aligned_and_filtered_reads_for_expert_validated_dataset/HPRT38087_HEKCas9HiFi_HPRT38087_iGS_5/treatment_aligned_reads.csv.gz
- aligned_and_filtered_reads_for_expert_validated_dataset/RAG1_HiFi_sg_1_2.5_no_EE_4uM_CD34Plus_RAG1_37/treatment_filtered_reads.fa.gz
- aligned_and_filtered_reads_for_expert_validated_dataset/RAG1_HiFi_sg_1_2.5_no_EE_4uM_CD34Plus_RAG1_37/mock_filtered_reads.fa.gz
- aligned_and_filtered_reads_for_expert_validated_dataset/RAG1_HiFi_sg_1_2.5_no_EE_4uM_CD34Plus_RAG1_37/mock_aligned_reads.csv.gz
- aligned_and_filtered_reads_for_expert_validated_dataset/RAG1_HiFi_sg_1_2.5_no_EE_4uM_CD34Plus_RAG1_37/treatment_aligned_reads.csv.gz
- aligned_and_filtered_reads_for_expert_validated_dataset/EMX1_sg_1_1.2_EE_4uM_CD34Plus_EMX1_10/treatment_filtered_reads.fa.gz
- aligned_and_filtered_reads_for_expert_validated_dataset/EMX1_sg_1_1.2_EE_4uM_CD34Plus_EMX1_10/mock_filtered_reads.fa.gz
- aligned_and_filtered_reads_for_expert_validated_dataset/EMX1_sg_1_1.2_EE_4uM_CD34Plus_EMX1_10/mock_aligned_reads.csv.gz
- aligned_and_filtered_reads_for_expert_validated_dataset/EMX1_sg_1_1.2_EE_4uM_CD34Plus_EMX1_10/treatment_aligned_reads.csv.gz
- aligned_and_filtered_reads_for_expert_validated_dataset/RAG1_XT_2p_HEKCas9_RAG1_56/treatment_filtered_reads.fa.gz
- aligned_and_filtered_reads_for_expert_validated_dataset/RAG1_XT_2p_HEKCas9_RAG1_56/mock_filtered_reads.fa.gz
- aligned_and_filtered_reads_for_expert_validated_dataset/RAG1_XT_2p_HEKCas9_RAG1_56/mock_aligned_reads.csv.gz
- aligned_and_filtered_reads_for_expert_validated_dataset/RAG1_XT_2p_HEKCas9_RAG1_56/treatment_aligned_reads.csv.gz
- aligned_and_filtered_reads_for_expert_validated_dataset/RAG1_XT_2p_HEKCas9_RAG1_51/treatment_filtered_reads.fa.gz
- aligned_and_filtered_reads_for_expert_validated_dataset/RAG1_XT_2p_HEKCas9_RAG1_51/mock_filtered_reads.fa.gz
- aligned_and_filtered_reads_for_expert_validated_dataset/RAG1_XT_2p_HEKCas9_RAG1_51/mock_aligned_reads.csv.gz
- aligned_and_filtered_reads_for_expert_validated_dataset/RAG1_XT_2p_HEKCas9_RAG1_51/treatment_aligned_reads.csv.gz
- aligned_and_filtered_reads_for_expert_validated_dataset/RAG1_sg_1_2.5_no_EE_4uM_CD34Plus_RAG1_6/treatment_filtered_reads.fa.gz
- aligned_and_filtered_reads_for_expert_validated_dataset/RAG1_sg_1_2.5_no_EE_4uM_CD34Plus_RAG1_6/mock_filtered_reads.fa.gz
- aligned_and_filtered_reads_for_expert_validated_dataset/RAG1_sg_1_2.5_no_EE_4uM_CD34Plus_RAG1_6/mock_aligned_reads.csv.gz
- aligned_and_filtered_reads_for_expert_validated_dataset/RAG1_sg_1_2.5_no_EE_4uM_CD34Plus_RAG1_6/treatment_aligned_reads.csv.gz
- aligned_and_filtered_reads_for_expert_validated_dataset/RAG1_XT_2p_HEKCas9_RAG1_61/treatment_filtered_reads.fa.gz
- aligned_and_filtered_reads_for_expert_validated_dataset/RAG1_XT_2p_HEKCas9_RAG1_61/mock_filtered_reads.fa.gz
- aligned_and_filtered_reads_for_expert_validated_dataset/RAG1_XT_2p_HEKCas9_RAG1_61/mock_aligned_reads.csv.gz
- aligned_and_filtered_reads_for_expert_validated_dataset/RAG1_XT_2p_HEKCas9_RAG1_61/treatment_aligned_reads.csv.gz
