# Supplementary material for: CRISPECTOR provides accurate estimation of genome editing translocation and off-target activity from comparative NGS data
Source: Nat Commun. 2021 May 24;12:3042. doi: 10.1038/s41467-021-22417-4 (PMC8144550; doi:10.1038/s41467-021-22417-4)
Supplement: Supplementary file 7 — Source Data [file 41467_2021_22417_MOESM7_ESM.xlsx]

## Sheet: Figure 3C
Figure 3C
		Translocation (FAM) copies/uL	Normalizing gene (HEX) copies/uL	FAM/HEX	Mean	SD
TRANS5	Tx	0.428	143	0.00299301	0.00364516	0.000849716
		0.657	153	0.00429412
		0.746	152	0.00490789
		0.377	145	0.0026
		0.685	147	0.00465986
		0.524	142	0.00369014
		0.539	156	0.00345513
		0.356	139	0.00256115
	M	0	122	0	8.99074e-05	0.000237873
		0	141	0
		0	128	0
		0.0971	135	0.000719259
		0	129	0
		0	138	0
		0	131	0
		0	123	0
TRANS10	Tx	0.173	130	0.00133077	0.00133453	0.000878485
		0.223	126	0.00176984
		0.296	122	0.00242623
		0.138	130	0.00106154
		0.292	126	0.00231746
		0.239	135	0.00177037
		0	128	0
		0	128	0
	M	0.106	177	0.00059887	0.000568304	0.000685264
		0	188	0
		0	181	0
		0.259	188	0.00137766
		0	176	0
		0.128	194	0.000659794
		0	182	0
		0.34	178	0.00191011
TRANS1	Tx	0.189	115	0.00164348	0.00104259	0.000640723
		0.282	121	0.00233058
		0.107	125	0.000856
		0	125	0
		0.0917	123	0.000745528
		0.123	128	0.000960937
		0.104	124	0.00083871
		0.112	116	0.000965517
	M	0	126	0	0.000219927	0.000412151
		0.0887	157	0.000564968
		0	120	0
		0	135	0
		0	156	0
		0	182	0
		0.215	180	0.00119444
		0	184	0
TRANS9	Tx	0	243	0	0.000829246	0.000776919
		0	267	0
		0.437	343	0.00127405
		0.179	285	0.00062807
		0.331	267	0.0012397
		0.277	238	0.00116387
		0	267	0
		0.461	198	0.00232828
	M	0	249	0	0.000141174	0.000244765
		0	247	0
		0	222	0
		0	244	0
		0	237	0
		0.114	210	0.000542857
		0.122	208	0.000586538
		0	189	0
EMX1_1	Tx	0	102	0	0.00308873	0.0024589
		0.939	149	0.00630201
		0.359	139	0.00258273
		0.444	121	0.00366942
		0.756	118	0.00640678
		0.502	105	0.00478095
		0.0937	96.8	0.000967975
		0	95.8	0
	M	0.357	107	0.00333645	0.00117029	0.00132239
		0.326	106	0.00307547
		0	92.9	0
		0.126	87.9	0.00143345
		0.125	82.4	0.00151699
		0	72.8	0
		0	68.6	0
		0	75.6	0
EMX1_2	Tx	0.394	85.9	0.00458673	0.00144712	0.00179739
		0.486	119	0.00408403
		0.229	113	0.00202655
		0	101	0
		0	110	0
		0.0906	103	0.000879612
		0	97	0
		0	109	0
	M	0	100	0	0.000171729	0.000454352
		0	136	0
		0.147	107	0.00137383
		0	69.9	0
		0	64.9	0
		0	66.6	0
		0	69.7	0
		0	80.2	0

## Sheet: Figure S11 
Supplemental Figure 11
